# Supplementary material for: Unraveling the Relationship Between Lipids and Volatile Organic Compounds in Longissimus Dorsi of Chuanbai Rex and New Zealand White Rabbits
Source: Foods. 2025 Nov 24;14(23):4024. doi: 10.3390/foods14234024 (PMC12692007; doi:10.3390/foods14234024)
Supplement: Supplementary file 1 [file foods-14-04024-s001.zip]

Archive with 1 entries (1 files):
- foods-3953823-supplementary.pdf
